# Supplementary material for: Implicit memory reduced selectively for negative words with aging
Source: Front Aging Neurosci. 2024 Oct 9;16:1454867. doi: 10.3389/fnagi.2024.1454867 (PMC11497464; doi:10.3389/fnagi.2024.1454867)
Supplement: Supplementary file 1 [file Data_Sheet_1.zip]

Archive with 7 entries (7 files):
- Table 1.docx
- Table 2.docx
- Table 3.docx
- Table 4.docx
- Table 5.docx
- Figure 1.jpg
- Figure 2.jpg
